# Supplementary material for: Toxicogenomic Effects of Dissolved Saxitoxin on the Early Life Stages of the Longfin Yellowtail (Seriola rivoliana)
Source: Mar Drugs. 2023 Nov 18;21(11):597. doi: 10.3390/md21110597 (PMC10671919; doi:10.3390/md21110597)
Supplement: Supplementary file 1 [file marinedrugs-21-00597-s001.zip]

Archive with 1 entries (1 files):
- marinedrugs-2610856-supplementary.pdf
